# Supplementary material for: StREM1.3 REMORIN Protein Plays an Agonistic Role in Potyvirus Cell-to-Cell Movement in N. benthamiana
Source: Viruses. 2022 Mar 10;14(3):574. doi: 10.3390/v14030574 (PMC8951588; doi:10.3390/v14030574)
Supplement: Supplementary file 1 [file viruses-14-00574-s001.zip]

Archive with 2 entries (2 files):
- viruses-1611309-Supplementary  Figures.pdf
- viruses-1611309-Video S1.avi
